# Supplementary material for: Predicting Hepatocellular Carcinoma Risk in Chronic Hepatitis B Patients Receiving Finite Periods of Antiviral Therapy
Source: Cancers (Basel). 2023 Jun 25;15(13):3343. doi: 10.3390/cancers15133343 (PMC10340409; doi:10.3390/cancers15133343)
Supplement: Supplementary file 1 [file cancers-15-03343-s001.zip]

Archive with 1 entries (1 files):
- cancers-2448900-supplementary.pdf
